# Supplementary material for: Elimination of artifacts caused by residual radiopharmaceutical activity in injection site in myocardial perfusion imaging on Discovery NM 530c semiconductor gamma camera
Source: EJNMMI Res. 2025 Mar 28;15:27. doi: 10.1186/s13550-025-01222-w (PMC11953486; doi:10.1186/s13550-025-01222-w)
Supplement: Supplementary file 1 — Supplementary material 1. [file 13550_2025_1222_MOESM1_ESM.xls]

## Sheet: Supplementary Materials
Patient number	Basic demographic data					MIBI activity each day [MBq]	Catheter size	Injection site		Study with artifact	Total scores						LAD scores						LCx scores						RCA scores						Stress test				History before MPI study								Followup ~1 year after MPI study
	Sex	Age	Weight [kg]	Height [cm]	BMI			STRESS	REST		SSS ns	SRS ns	SDS ns	SSS sh	SRS sh	SDS sh	SSS ns	SRS ns	SDS ns	SSS sh	SRS sh	SDS sh	SSS ns	SRS ns	SDS ns	SSS sh	SRS sh	SDS sh	SSS ns	SRS ns	SDS ns	SSS sh	SRS sh	SDS sh	Type	METs (HR limit) or vasodilator dose	ECG	Clinical	DM2	MACE	Coronarography	PCI	CABG	Additinal information	EF%	Contractility in echo	Cardiac events	Coronarography	PCI/CABG
1	Male	67	82	176	26.4721	240	0.9 x 25 mm	Right cubital fossa	Right cubital fossa	Stress	2	0	2	2	-	2	0	0	0	1	-	1	0	0	0	0	-	0	2	0	2	1	-	1	Treadmill	5.9 (99%)	-	-	0	0	0	0	0	0	60	Normal	0	0	0
2	Male	66	85	182	25.6612	240	0.9 x 25 mm	Right cubital fossa	Right cubital fossa	Rest	3	0	3	-	0	3	0	0	0	-	0	0	0	0	0	-	0	0	3	0	3	-	0	3	Treadmill	7.5 (92%)	-	-	1	0	0	0	0	ExV	50	Normal	0	0	0
3	Male	71	85	175	27.7551	260	0.9 x 25 mm	Right cubital fossa	Right cubital fossa	Stress	5	7	3	1	-	1	2	0	2	1	-	1	0	0	0	0	-	0	3	7	1	0	-	0	Treadmill	3.2 (77%)	?	-	1	Suspected infarction	0	0	0	AF	59	Normal	Arrythmia (AF)	0	0
4	Male	67	89	165	32.6905	240	0.9 x 25 mm	Right cubital fossa	Right cubital fossa	Rest	5	5	1	-	4	0	1	1	0	-	1	0	3	3	1	-	2	0	1	1	0	-	1	0	Treadmill	8.8 (83%)	-	+	0	0	0	0	0	0	61	Normal	0	0	0
5	Male	75	90	182	27.1706	270	0.9 x 25 mm	Right cubital fossa	Right palm	Stress	9	9	2	13	-	4	3	2	1	4	-	2	0	0	0	0	-	0	6	7	1	9	-	2	Treadmill	7.7 (79%)	-	ND - LBBB	0	0	0	0	0	0	53	Normal	0	0	0
6	Male	61	82	172	27.7177	240	0.9 x 25 mm	Right cubital fossa	Right cubital fossa	Stress	26	9	17	26	-	17	8	4	4	8	-	4	4	0	4	4	-	4	14	5	9	14	-	9	Treadmill	9.1 (85%)	-	+	0	Infarction (inferior wall)	0	0	0	Ischemic stroke	42	Hypokinesis of lateral wall, hypo-akinesis of apex, septum and inferior walls	0	0	CABG LAD, OM, RCA
7	Male	69	77	171	26.3329	240	0.9 x 25 mm	Right cubital fossa	Right cubital fossa	Stress	15	4	11	15	-	11	0	0	0	0	-	0	7	0	7	7	-	7	8	4	4	8	-	4	Treadmill	6.6 (79%)	-	+	0	Infarction	1	1	0	0	No echo documentation		0	Stenosis found, no detailed report	PCI, 2 stents
8	Male	65	84	170	29.0657	250	0.9 x 25 mm	Right cubital fossa	Right cubital fossa	Stress	2	0	2	0	-	0	2	0	2	0	-	0	0	0	0	0	-	0	0	0	0	0	-	0	Treadmill	12.9 (87%)	-	-	1	0	0	0	0	AngioCT <49%stenosis in LAD and RCA	62	Normal	0	0	0
9	Male	70	80	178	25.2493	240	0.9 x 25 mm	Right cubital fossa	Right cubital fossa	Stress	31	21	10	21	-	0	7	0	7	0	-	0	9	9	0	9	-	0	15	12	3	12	-	0	Regadenoson	45 mg	-	ND - abnormal initial ST	0	2x infarction (inferior wall)	1	1	1	COPD, CABG LAD and Mg2, PCI LM	36	Akinesis of inferior and lateral walls	No response to calls
10	Male	74	96	175	31.3469	290	0.9 x 25 mm	Right cubital fossa	Right cubital fossa	Rest	0	5	0	-	0	0	0	4	0	-	0	0	0	0	0	-	0	0	0	1	0	-	0	0	Treadmill	5.0 (93%)	+	-	1	0	0	0	0	0	55	Normal	0	0	0
11	Male	64	80	170	27.6817	240	0.9 x 25 mm	Right cubital fossa	Right cubital fossa	Stress	8	4	4	7	-	3	1	0	1	1	-	1	0	0	0	1	-	1	7	4	3	5	-	1	Dipyridamole	45 mg	+	-	1	0	1	1	1	CABG LAD and Mg1, PCI SVG-Mg1 and LCx	60	Normal	0	0	0
12	Male	52	115	189	32.1939	350	0.9 x 25 mm	Right cubital fossa	Right cubital fossa	Stress	0	2	0	0	-	0	0	0	0	0	-	0	0	0	0	0	-	0	0	2	0	0	-	0	Treadmill	9.9 (83%)	-	-	1	Infarction	1	1	0	0	No echo documentation		0	0	0
13	Male	76	70	170	24.2215	210	0.9 x 25 mm	Right cubital fossa	Left cubital fossa	Stress	6	3	3	6	-	3	1	1	0	1	-	0	0	0	0	0	-	0	5	2	3	5	-	3	Treadmill	4.6 (92%)	-	+	0	0	0	0	0	AF	55	Normal	0	0	0
14	Male	46	70	170	24.2215	210	0.9 x 25 mm	Right forearm	Right cubital fossa	Stress	4	1	3	5	-	4	0	0	0	1	-	1	0	0	0	0	-	0	4	1	3	4	-	3	Treadmill	10.6 (89%)	-	+	1	ACS	1	0	0	70% stenosis in LAD	65	Normal	0	0	0
15	Male	66	85	174	28.075	240	0.9 x 25 mm	Right cubital fossa	Right cubital fossa	Stress	1	0	1	4	-	4	0	0	0	0	-	0	1	0	1	4	-	4	0	0	0	0	-	0	Treadmill	7.7 (88%)	-	-	0	0	1	1	0	PCI LCx, 90% stenosis in Dg1 (conservative treatment)	77	Normal	0	0	0
16	Male	72	76	176	24.5351	235	0.9 x 25 mm	Right cubital fossa	Right cubital fossa	Stress	3	4	0	2	-	0	0	0	0	0	-	0	0	0	0	0	-	0	3	4	0	2	-	0	Treadmill	8.4 (90%)	-	+	0	0	0	0	0	0	69	Normal	0	0	0
17	Male	61	90	180	27.7778	270	0.9 x 25 mm	Right cubital fossa	Right cubital fossa	Stress	0	0	0	0	-	0	0	0	0	0	-	0	0	0	0	0	-	0	0	0	0	0	-	0	Treadmill	7.5 (88%)	-	-	0	0	0	0	0	AF	62	Normal	0	0	0
18	Male	69	71	164	26.398	210	0.9 x 25 mm	Right cubital fossa	Right cubital fossa	Stress	6	1	5	2	-	1	1	0	1	0	-	0	5	1	4	2	-	1	0	0	0	0	-	0	Treadmill	9.1 (89%)	-	+	0	NSTEMI x2	1	1	0	PCI LAD, Dg, RCA	60	Normal	0	0	0
19	Male	67	109	186	31.5065	320	0.9 x 25 mm	Right forearm	Right cubital fossa	Stress	1	0	1	0	-	0	0	0	0	0	-	0	0	0	0	0	-	0	1	0	1	0	-	0	Treadmill	7.8 (85%)	-	-	1	0	0	0	0	AF, Asthma	60	Normal	Arrhytmia	0	0
20	Male	80	83	187	23.7353	245	0.9 x 25 mm	Right cubital fossa	Right cubital fossa	Stress	1	0	1	2	-	2	0	0	0	2	-	2	0	0	0	0	-	0	1	0	1	0	-	0	Treadmill	4.3 (100%)	-	-	1	0	0	0	0	ExV	60	Normal	0	0	0
21	Male	48	80	172	27.0416	240	0.9 x 25 mm	Right cubital fossa	Right cubital fossa	Stress	1	1	0	1	-	0	0	0	0	0	-	0	0	0	0	0	-	0	1	1	0	1	-	0	Dipyridamole	45 mg	-	-	0	0	0	0	0	Polyneuropathy, AngioCT stenosis in LAD 50-60% and Dg1 40-50%	51	Normal	0	0	0
22	Male	65	96	176	30.9917	290	0.9 x 25 mm	Right cubital fossa	Right cubital fossa	Rest	0	2	0	-	0	0	0	0	0	-	0	0	0	2	0	-	0	0	0	0	0	-	0	0	Treadmill	9.5 (85%)	?	-	0	0	0	0	0	ExV	58	Normal	0	0	0
23	Male	52	65	171	22.2291	180	0.9 x 25 mm	Right cubital fossa	Right cubital fossa	Rest	0	0	0		0	0	0	0	0	-	0	0	0	0	0	-	0	0	0	0	0	-	0	0	Treadmill	15.4 (104%)	?	+	0	0	0	0	0	Asthma	60	Normal	0	No stenosis found	0
24	Male	76	82	171	28.0428	240	0.9 x 25 mm	Right cubital fossa	Right cubital fossa	Stress	21	10	11	14	-	4	7	3	4	6	-	3	14	7	7	8	-	1	0	0	0	0	-	0	Treadmill	4.6 (82%)	+	+	1	2x infarction	1	1	0	Ischemic stroke	54	Hypokinesis of posterior wall	ACS	0	0
25	Male	63	93	170	32.1799	300	0.9 x 25 mm	Right cubital fossa	Right cubital fossa	Stress	14	9	5	9	-	0	0	0	0	0	-	0	5	1	4	1	-	0	9	8	1	8	-	0	Dipyridamole	55 mg	-	-	0	STEMI (inferior wall)	1	1	1	PCI RCA, CABG LAD and OM	54	Hypo-akinesis of septum and inferior wall	0	0	0
26	Male	74	94	180	29.0123	270	0.9 x 25 mm	Right cubital fossa	Right cubital fossa	Stress	14	12	3	16	-	4	5	5	1	6	-	1	0	0	0	0	-	0	9	7	2	10	-	3	Treadmill	11.2 (81%)	-	?	0	Suspected infarction	0	0	0	AngioCT 50% stenosis in LAD	48	Akinesis of inferolateral wall	0	0	0
27	Male	66	99	176	31.9602	587 (*)	0.9 x 25 mm	Right cubital fossa	Right cubital fossa	Rest	10	10	4	-	11	3	8	9	3	-	9	3	0	0	0	-	0	0	2	1	1	-	2	0	Dipyridamole	55 mg	+	-	0	Infarction	1	1	0	0	45	Hypokinesis of apex, inferior and lateral walls	0	No stenosis found	0
28	Male	75	82	176	26.4721	246	0.9 x 25 mm	Right cubital fossa	Right cubital fossa	Stress	12	6	6	14	-	8	0	0	0	0	-	0	9	6	3	9	-	3	3	0	3	5	-	5	Treadmill	5.9 (85%)	-	+	1	Infarction (inferior-posterior wall)	0	0	0	High calcium score	44-46	Hypokinesis of inferior and lateral walls	No contact information
29	Male	79	73	167	26.1752	210	0.9 x 25 mm	Right cubital fossa	Right cubital fossa	Stress	2	0	2	1	-	1	1	0	1	1	-	1	0	0	0	0	-	0	1	0	1	0	-	0	Treadmill	6.4 (88%)	-	-	0	0	0	0	0	0	55	Normal	0	0	0
30	Male	74	82	171	28.0428	250	0.9 x 25 mm	Right cubital fossa	Prawe przedramie	Stress	0	1	0	0	-	0	0	1	0	0	-	0	0	0	0	0	-	0	0	0	0	0	-	0	Treadmill	8.0 (85%)	-	+	1	0	0	0	1	AF, CABG LAD and Mg2	58	Normal	No response to calls
31	Male	61	90	172	30.4218	270	0.9 x 25 mm	Right cubital fossa	Right cubital fossa	Stress	1	0	1	0	-	0	0	0	0	0	-	0	1	0	1	0	-	0	0	0	0	0	-	0	Treadmill	8.5 (90%)	-	-	0	0	0	0	0	0	58	Normal	Arrhytmia	0	0
32	Male	66	96	174	31.7083	290	0.9 x 25 mm	Right cubital fossa	Right cubital fossa	Stress	5	2	3	3	-	1	2	0	2	0	-	0	0	0	0	0	-	0	3	2	1	3	-	1	Treadmill	7.5 (87%)	-	ND - intraventricular conduction disorders	0	0	0	0	0	0	57	Normal	Arrhytmia, ablation	0	0
33	Male	53	100	188	28.2933	300	0.9 x 25 mm	Right cubital fossa	Right forearm	Stress	0	0	0	1	-	1	0	0	0	0	-	0	0	0	0	0	-	0	0	0	0	1	-	1	Treadmill	6.1 (81%)	-	ND - RBBB	0	0	0	0	0	Heart transplant	52	Normal	0	Critical stenosis in LAD, other arteries up to 30%	PCI LAD
34	Male	56	107	187	30.5985	300	0.9 x 25 mm	Right cubital fossa	Right cubital fossa	Rest	4	0	4	-	0	4	1	0	1	-	0	1	0	0	0	-	0	0	3	0	3	-	0	3	Treadmill	7.1 (84%)	-	-	0	NSTEMI	0	0	0	COPD	62	Normal	0	0	0
35	Male	72	115	180	35.4938	345	0.9 x 25 mm	Right cubital fossa	Right cubital fossa	Stress	9	12	0	9	-	0	1	2	0	1	-	0	5	6	0	5	-	0	3	4	0	3	-	0	Treadmill	5.9 (85%)	-	-	1	STEMI (inferior wall)	1	1	0	PCI RCA, 50% stenosis in LAD and LCx	45	Akinesis of inferolateral wall	0	0	0
36	Male	75	83	167	29.7608	587 (*)	0.9 x 25 mm	Right palm	Right cubital fossa	Rest	2	2	2		0	2	0	0	0	-	0	0	0	0	0	-	0	0	2	2	2	-	0	2	Dipyridamole	45 mg	-	-	1	0	0	0	1	CABG LAD, OM, RCA	56	Normal	0	0	0
37	Male	71	74	177	23.6203	255	0.9 x 25 mm	Right cubital fossa	Right cubital fossa	Stress	25	0	25	24	-	24	19	0	19	18	-	18	0	0	0	0	-	0	6	0	6	6	-	6	Treadmill	5.0 (88%)	+	+	1	0	0	0	0	0	58	Hypokinesis of anterior, lateral and posterior walls.	0	Stenosis found in LAD and LCx	PCI LAD and Cx
38	Male	74	70	170	24.2215	210	0.9 x 25 mm	Right cubital fossa	Right cubital fossa	Stress	3	3	0	3	-	1	0	0	0	1	-	1	0	0	0	0	-	0	3	3	0	2	-	0	Treadmill	6.8 (85%)	+	ND - LBBB	0	0	0	0	0	0	No echo documentation		0	0	0
39	Male	68	79	172	26.7036	240	0.9 x 25 mm	Right cubital fossa	Right cubital fossa	Stress	9	15	0	8	-	0	0	0	0	0	-	0	0	0	0	0	-	0	9	15	0	8	-	0	Treadmill	7.5 (85%)	+	-	1	STEMI (inferior wall)	0	1	0	PCI RCA and Mg1	52	Hypokinesis of basal segment of inferior wall	0	0	0
40	Male	83	80	176	25.8264	240	0.9 x 25 mm	Right cubital fossa	Right cubital fossa	Stress	0	1	0	0	-	0	0	1	0	0	-	0	0	0	0	0	-	0	0	0	0	0	-	0	Treadmill	3.3 (89%)	+	+	0	ACS	1	1	1	CABG Mg1 and LAD, PCI RCA, LCx	56	Hypokinesis of apex and basal segments of septum and inferior wall	0	0	0
41	Male	40	70	164	26.0262	210	0.9 x 25 mm	Right cubital fossa	Right cubital fossa	Stress	1	0	1	1	-	1	0	0	0	0	-	0	0	0	0	0	-	0	1	0	1	1	-	1	Treadmill	8.5 (85%)	-	-	0	0	0	0	0	0	55	Normal	0	0	0
42	Male	65	100	178	31.5617	300	0.9 x 25 mm	Right cubital fossa	Right cubital fossa	Stress	4	4	1	3	-	0	2	2	1	1	-	0	0	0	0	0	-	0	2	2	0	2	-	0	Treadmill	7.0 (96%)	-	-	0	0	0	0	0	0	60	Normal	0	0	0
43	Male	68	85	165	31.2213	240	0.9 x 25 mm	Right cubital fossa	Right cubital fossa	Stress	1	2	1	1	-	0	0	0	0	0	-	0	1	0	1	0	-	0	0	2	0	1	-	0	Treadmill	7.4 (94%)	?	-	0	Infarction (inferior wall)	0	0	0	0	58	Hypokinesis of basal segment of inferior and inferoseptal walls	No contact information
44	Male	66	85	179	26.5285	255	0.9 x 25 mm	Right cubital fossa	Right cubital fossa	Stress	3	3	0	4	-	1	1	1	0	2	-	1	2	2	0	2	-	0	0	0	0	0	-	0	Treadmill	8.7 (88%)	-	-	0	0	0	0	0	High calcium score, AF	50	Hypokinesis of inferior and inferoseptal walls	0	0	0
45	Male	83	94	178	29.668	280	0.9 x 25 mm	Right cubital fossa	Right cubital fossa	Stress	3	0	3	0	-	0	0	0	0	0	-	0	0	0	0	0	-	0	3	0	3	0	-	0	Treadmill	2.6 (102%)	-	-	0	0	1	1	0	PCI LAD	58	Normal	0	0	0
46	Male	74	82	170	28.3737	240	0.9 x 25 mm	Right cubital fossa	Right cubital fossa	Stress	2	7	0	1	-	0	0	0	0	0	-	0	0	0	0	0	-	0	2	7	0	1	-	0	Treadmill	4.6 (106%)	-	+	1	0	0	0	0	AF	No echo documentation		0	0	0
47	Male	55	74	180	22.8395	230	0.9 x 25 mm	Right cubital fossa	Right cubital fossa	Stress	4	7	0	2	-	0	0	0	0	0	-	0	0	0	0	0	-	0	4	7	0	2	-	0	Treadmill	11.0 (77%)	-	+	0	Infarction (inferior wall)	1	1	0	PCI Mg1, 30-40% stenosis in LAD	55	Hypo-askinesis of inferior and inferolateral walls	0	0	0
48	Male	71	88	172	29.7458	270	0.9 x 25 mm	Right cubital fossa	Right palm	Stress	2	3	0	4	-	1	0	0	0	0	-	0	0	0	0	0	-	0	2	3	0	4	-	1	Dipyridamole	50 mg	-	-	1	0	0	0	0	AF	50	Hypokinesis of lateral wall, basal segment of inferior wall and apical segment of anterior wall	0	0	0
49	Male	66	82	167	29.4023	240	0.9 x 25 mm	Right cubital fossa	Right forearm	Stress	3	0	3	1	-	1	0	0	0	0	-	0	0	0	0	0	-	0	3	0	3	1	-	1	Treadmill	7.5 (88%)	-	+	0	0	0	0	0	0	60	Normal	Patient did not consent for providing followup information
50	Male	67	78	176	25.1808	240	0.9 x 25 mm	Right cubital fossa	Right cubital fossa	Stress	1	3	1	2	-	1	0	1	0	1	-	0	0	0	0	0	-	0	1	2	1	1	-	1	Treadmill	7.0 (99%)	-	-	1	0	0	0	0	AngioCT 25% stenosis in LAD	No echo documentation		0	0	0
						(*) - Patients referred for myocardial perfusion imaging with dynamic myocardial flow reserve study.					Abbreviations																								Abbreviations				Abbreviations
											LAD	Left anterior descending coronary artery																							-	Negative result			DM2	Diabetes type 2
											LCx	Left circumfles coronary artery																							+	Positive result			MACE	Major adverse cardiac events
											RCA	Right coronary artery																							?	Equivocal result			ACS	Acute coronary syndrome
											SSS	Summed stress score																							ND	Non-diagnostic ECG			STEMI	ST-elevation myocardial infarction
											SRS	Summed rest score																							RBBB	Right bundle branch block			NSTEMI	non-ST-elevation myocardial infarction
											SDS	Summed difference score																							LBBB	Left bundle branch block			PCI	Percutaneous coronary intervention
											ns	No shield																											CABG	Coronary artery bypass grafting
											sh	Shield																											LAD	Left anterior descending coronary artery
																																							LCx	Left circumflex coronary artery
																																							RCA	Right coronary artery
																																							OM	Obtuse marginal coronary artery
																																							Dg	Diagonal coronary artery
																																							AF	Atrial fibrillation (intermittent)
																																							ExV	Ventricular extrasystole
																																							COPD	Chronic obstructive airway disease
																																							EF%	Ejection fraction
